# Supplementary material for: A Slight Adjustment of the Nutri-Score Nutrient Profiling System Could Help to Better Reflect the European Dietary Guidelines Regarding Nuts
Source: Nutrients. 2022 Jun 27;14(13):2668. doi: 10.3390/nu14132668 (PMC9268614; doi:10.3390/nu14132668)
Supplement: Supplementary file 1 [file nutrients-14-02668-s001.zip]

Archive with 4 entries (4 files):
- Supplemental Figure S1.pdf
- Supplemental Table S1.xlsx
- Supplemental Table S2.xlsx
- Supplemental Table S3.xlsm
