# Supplementary material for: A Slight Adjustment of the Nutri-Score Nutrient Profiling System Could Help to Better Reflect the European Dietary Guidelines Regarding Nuts
Source: Nutrients. 2022 Jun 27;14(13):2668. doi: 10.3390/nu14132668 (PMC9268614; doi:10.3390/nu14132668)
Supplement: Supplementary file 1 [file nutrients-14-02668-s001.zip › Supplemental Table S1.xlsx]

## Sheet: Nuts_Reco_Europe
Country	Member states of European Union	Quantitative recommendations for plain nuts	Qualitative recommendations for plain nuts	Recommendations as regards processed products that could potentially contain nuts	Food category in which nuts are classified	Recommendations for nuts or nuts/seeds	Comments	Population targeted by the recommendations	Title	Develop by	Document from a public/governmental source	Year of publication	Source document	Available on:
Austria	Yes	To be consumed in moderate quantities: 1-2 tablespoons of vegetable oils, nuts or seeds daily	Nuts and seeds contain valuable fatty acids Favour quality over quantity	Avoid salted nuts Snacks and nibbles should be consumed rarely Maximum of 1 serving of sweet/salty/fatty snacks per day	Fats	Nuts/seeds		Adult population (except pregnant women)	The Austrian Food Pyramid	Ministry for Labour, Social Affairs, Health and Consumer Protection	Yes	2009	The Austrian Food Pyramid. (2020, 23 November). AGES - Austrian Agency for Health and Food Safety. https://www.ages.at/en/topics/nutrition/the-austrian-food-pyramid/	https://www.ages.at/en/topics/nutrition/the-austrian-food-pyramid/
Belgium	Yes	15-25 g of seeds or nuts daily	Favour plain seeds or nuts (unsalted or without a sweet coating) Good source of fats, proteins and fibres	Limit the consumption of sugar and foods containing added sugars (caramelized nuts, sweets, biscuits) Limit the salt intake to a maximum of 5 g per day	Nuts and seeds	Nuts/seeds	Recommendations about seeds and nuts are included in a separate food category Favour varieties rich in omega-3 (such as walnuts) Recommended daily intake in the adult population: more than 20 g/day of seeds and nuts	Adult population	Dietary guidelines for the adult Belgian population	Superior Health Council	Yes	2019	Recommandations alimentaires pour la population Belge adulte. (2019). Conseil Supérieur de la Santé. Bruxelles: CSS; 2019. Avis n° 9284.	https://www.health.belgium.be/sites/default/files/uploads/fields/fpshealth_theme_file/20190902_css-9284_fbdg_vweb_0.pdf
Belgium (Flanders)	Yes	15-25 g of seeds or nuts daily	Favour nuts or seeds that contain more omega-3 (walnuts, linseed)	Opt for ultra-processed foods (candy, biscuits, chips, soft drinks) as little as possible	Nuts and seeds	Nuts/seeds	Recommendations about seeds and nuts are included in a separate food category Preference: unsalted nuts and seeds No preference: products with added salt or sugar (salted nuts, nut butters with added salt, fat and/or sugar) and vegetable drinks based on nuts As little as possible: chocolate spread with nuts, chocolate coated nuts, etc.	General population from 1 year old	Food triangle (Voedingsdriehoek)	Flemish Institute of Healthy Living (Vlaams Instituut Gezond Leven)	No	2017	Food Triangle. (2017). Flemish Institute of Healthy Living | Gezond Leven. https://www.gezondleven.be/themas/voeding/voedingsdriehoek/noten-en-zaden	https://www.gezondleven.be/themas/voeding/voedingsdriehoek/noten-en-zaden
Bulgaria	Yes	30-50 g of nuts daily	Walnuts contain oils with health benefits Rich in omega-3, fibres, minerals (potassium and magnesium), vitamin E, phytosterols to reduce the risk of cardiovascular diseases		Protein sources (meat, poultry, fish, eggs, legumes)	Nuts only		Adult population	Food based dietary guidelines for adults in Bulgaria	Ministry of Health / National Center of Public Health Protection	Yes	2014	No data	http://ncpha.government.bg/files/hranene-en.pdf	*Unvalid link
Croatia	Yes		For snacks, give preference to fresh or dried fruit, nuts or fermented milk products Nuts are source of omega-3, plant proteins	Energy bars can be used as a snack Salty snacks due to their high salt content can cause calcium loss	Fruits and vegetables	Nuts only		Children in primary school	Nutritional guidelines for 5th to 8th primary school classes (Prehrambene smjernice ZA 5. – 8. Razrede osnovnih skola)	Croatian Institute of Public Health (Hrvatski zavod za javno zdravstvo)	Yes	2018	Prehrambene smjernice ZA 5. – 8. Razrede osnovnih skola. (2018). Hrvatski zavod za javno zdravstvo. https://www.hzjz.hr/wp-content/uploads/2018/06/Brosura-OSNOVNA-SKOLA.pdf	https://www.hzjz.hr/wp-content/uploads/2018/06/Brosura-OSNOVNA-SKOLA.pdf
Cyprus	Yes			Reduce sugar consumption and minimise the salt intake to maximum 5 g a day	Fats	No data		Adult population	National guidelines for nutrition and exercise	Ministry of Health	Yes	2007	No data	https://www.moh.gov.cy/MOH/MOH.nsf/All/ADDB0B13026ADB5AC2257A4C001DC85A/$file/%CE%95%CE%B8%CE%BD%CE%B9%CE%BA%CE%AD%CF%82%20%CE%9F%CE%B4%CE%B7%CE%B3%CE%AF%CE%B5%CF%82%20%CE%94%CE%B9%CE%B1%CF%84%CF%81%CE%BF%CF%86%CE%AE%CF%82%20%CE%BA%CE%B1%CE%B9%20%CE%86%CF%83%CE%BA%CE%B7%CF%83%CE%B7%CF%82.pdf
Czechia	Yes		Increase the consumption of vegetables and fruits, including nuts	Reduce the sugar content in confectionary products	Fruits and vegetables	Nuts only	Due to the high fat content, the intake of nuts must be in line with the intake of other fat sources in order not to exceed the total fat intake	General population	Dietary guidelines for the population of the Czech Republic (VÝŽIVOVÁ DOPORUČENÍ PRO OBYVATELSTVO ČESKÉ REPUBLIKY)	Society for Nutrition (SPOLEČNOST PRO VÝŽIVU, Z.S.)	No	2012	Výživová doporučení pro obyvatelstvo České republiky. (2012, 16 April). Společnost pro výživu. http://www.vyzivaspol.cz/vyzivova-doporuceni-pro-obyvatelstvo-ceske-republiky/	http://www.vyzivaspol.cz/vyzivova-doporuceni-pro-obyvatelstvo-ceske-republiky/
Denmark	Yes	Approx. 30 g of nuts daily	Diversify the type of oilseeds: walnuts, hazelnuts, almonds, etc. Prefer unsalted or salted nuts with a maximum of 0.8 g of salt per 100 g Choose nuts or fruit for an ideal snack	Cut down the consumption of sweets, cake, chocolate, ice cream, biscuits and chips.	Protein sources (meat, poultry, fish, eggs, legumes)	Nuts only	Choose fruits or nuts for an ideal snack	General population from 2 years old	The Official Dietary Guidelines – good for health and climate (De officielle Kostråd – godt for sundhed og klima)	Ministry of Food, Agriculture and Fisheries (Ministeriet for Fødevarer, Landbrug og Fiskeri)	Yes	2020	De officielle Kostråd – godt for sundhed og klima. (2020). Ministeriet for Fødevarer, Landbrug og Fiskeri. https://altomkost.dk/fileadmin/user_upload/altomkost.dk/Billeder/Alt_om_kost/De_Officielle_Kostraad_november_2020/ONLINE_Kostraad_pjece_2021.pdf	https://altomkost.dk/fileadmin/user_upload/altomkost.dk/Billeder/Alt_om_kost/De_Officielle_Kostraad_november_2020/ONLINE_Kostraad_pjece_2021.pdf
Estonia	Yes	1 to 2 portions of seeds or nuts (approx. 10 g) daily 1 portion must be equivalent to 60 kcal	Part of the fat intake should come from nuts and seeds. Vary the sources of nuts and seeds	Eat less sweet and savory snacks	Fats	Nuts/seeds		General population	Estonian nutrition and physical activity guidelines (Eesti toitumis- ja liikumissoovitused)	National Institute for Health Development (Tervise Arengu Instituut)	Yes	2015	Estonian Dietary and Mobility Recommendations. (2015). Pitsi, et al., Health Development Institute. Tallinn, 2017. https://intra.tai.ee/images/prints/documents/149019033869_eesti%20toitumis-%20ja%20liikumissoovitused.pdf	https://intra.tai.ee/images/prints/documents/149019033869_eesti%20toitumis-%20ja%20liikumissoovitused.pdf
Finland	Yes	30 g of nuts per day (2 tablespoons) or 250-300 g per week	Choose unsalted nuts, without sweet or salty coating, almonds or seeds (sunflower, sesame, pumpkin, pine nuts) Give preference to "good quality" fats such as those from nuts, seeds, fatty fish, avocado and vegetable oils Nuts and seeds contain proteins, unsaturated fatty acids and minerals	Moderate amounts of sugar in a balanced diet Limit sweet baked goods and the number of snacks throughout the day	Fats	Nuts/seeds		Adult population	Finnish Dietary Guidelines (Suomalaiset ravitsemussuositukset)	Finnish Food Authority (Ruokavirasto)	Yes	2014	Finnish Dietary Guidelines. (2014). State Advisory Board on Nutrition. Helsinki. ISBN-NET : 978-952-453-801-5	https://www.ruokavirasto.fi/globalassets/teemat/terveytta-edistava-ruokavalio/kuluttaja-ja-ammattilaismateriaali/julkaisut/ravitsemussuositukset_2014_fi_web_versio_5.pdf
France	Yes	A small handful (approx. 20 g) of nuts per day	Choose unsalted nuts (walnuts, hazelnuts, almonds, pistachios) Nuts recommended for their high omega-3 content	Limit the consumption of fatty, sweet, salty and ultra-processed products (sweet breakfast cereals, cakes, chocolate, dessert creams, ice creams, aperitif biscuits, cold meats and some packaged foods)	Fruits and vegetables	Nuts only	Objective: 100% of the population over 36 months of age consume at least one portion of unsalted nuts per week	Adult population	Recommendations on diet, physical activity and physical inactivity (Recommandations sur l'alimentation, l'activité physique et la sédentarité)	French National Public Health Agency (Santé Publique France)	Yes	2019	Recommandations relatives à l’alimentation, à l’activité physique et à la sédentarité pour les adultes. (2019). Santé publique France. Saint-Maurice. 62 p. ISBN-NET : 979-10-289-0505-7	https://www.santepubliquefrance.fr/content/download/186841/2320233
Germany	Yes	25 g of nuts can replace a serving of fruit (at least 2 portions of fruit per day)		Eat small quantities of fat and high-fat foods. Eat/use sugar and salt only occasionally and in moderation.	Fruits and vegetables	Nuts only		No data	10 rules for wholesome eating and drinking (Vollwertig essen und trinken nach den 10 Regeln der DGE)	German Nutrition Society (Deutsche Gesellschaft für Ernährung e. V.)	No*	2017	Ernährungskreis. (2017). Deutsche Gesellschaft für Ernährung e. V. https://www.dge.de/ernaehrungspraxis/vollwertige-ernaehrung/ernaehrungskreis/	https://www.dge.de/ernaehrungspraxis/vollwertige-ernaehrung/ernaehrungskreis/	*endorsed by the Ministries of Health and Agriculture
Greece	Yes	4 to 5 portions of olives, pulses and/or nuts per week (1 serving = 1 handful of nuts or 10 to 12 olives)	Nuts and seeds are good source of monounsaturated fatty acids, fibres, vitamin E, they make an ideal snack		Fats	Nuts/seeds		Adult population	National dietary guidelines for adults	Hellenic Ministry of Health	Yes	2017	Έγκριση διατροφικών συστάσεων για γενικό πληθυσμό και ειδικές πληθυσμιακές ομάδες. (2017, 10 décembre). Υπουργείο Υγείας. https://www.moh.gov.gr/articles/health/dieythynsh-dhmosias-ygieinhs/metadotika-kai-mh-metadotika-noshmata/c388-egkyklioi/5030-egkrish-diatrofikwn-systasewn-gia-geniko-plhthysmo-kai-eidikes-plhthysmia	https://www.moh.gov.gr/articles/health/dieythynsh-dhmosias-ygieinhs/metadotika-kai-mh-metadotika-noshmata/c388-egkyklioi/5030-egkrish-diatrofikwn-systasewn-gia-geniko-plhthysmo-kai-eidikes-plhthysmia
Hungary	Yes	A handful of unsalted nuts 2 to 3 times a week		Limit consumption of food with high-fat content (e.g. cakes, biscuits/cookies, etc.)	Fruits and vegetables	Nuts only		Adult population	New dietary guideline for the healthy adult population	Hungarian Dietetic Association (MDOSZ) with recommendation of the Food Science Scientific Committee of the Hungarian Academy of Sciences	No	2016	Okostányér. (2016). Magyar Dietetikusok Országos Szövetsége. http://mdosz.hu/hun/wp-content/uploads/2016/10/mdosz_kreativ_v25_eng.pdf	http://mdosz.hu/hun/wp-content/uploads/2016/10/mdosz_kreativ_v25_eng.pdf
Iceland	No	Reasonable portion of unsalted nuts every day (approx. 30 g)	Nuts and seeds are good sources of healthy fats	Maintain moderation in the consumption of sweets, cakes, biscuits and ice cream. Get more nuts, seeds and fruits instead.	Fruits and vegetables / Fats	Nuts/seeds		General population from 2 years old	Icelandic food based dietary guidelines for adults and children from two years of age (Ráðleggingar um mataræði fyrir fullorðna og börn frá tveggja ára aldri)	The Directorate of Health / Group of specialists from the University of Iceland	Yes	2014	Ráðleggingar um mataræði fyrir fullorðna og börn frá tveggja ára aldri. (2014). EMBÆTTI LANDLÆKNIS. https://www.landlaeknir.is/servlet/file/store93/item25796/R%C3%A1%C3%B0leggingar%20um%20matar%C3%A6%C3%B0i_2017_LR.pdf ISBN 978-9979-9527-7-0	https://www.landlaeknir.is/servlet/file/store93/item25796/R%C3%A1%C3%B0leggingar%20um%20matar%C3%A6%C3%B0i_2017_LR.pdf
Ireland	Yes	2 portions of protein sources per day (one portion = 40 g of unsalted nuts or seeds)	Good source of fibre, mono and polyunsaturated fatty acids Nuts make a healthy snack rich in fibre and proteins	Limit high fat, sugar and salt foods to no more than once or twice a week	Protein sources (meat, poultry, fish, eggs, legumes)	Nuts/seeds	Nuts recommended for a high fibre and protein snack Precision for children under 5 years old: nut butters to be preferred to avoid the risk of choking	General population from 5 years old	Healthy Food for Life, The Healthy Eating Guidelines and Food Pyramid	Department of Health	Yes	2016	Healthy Food for Life. (2016, December). Department of Health. https://www.hse.ie/eng/about/who/healthwellbeing/our-priority-programmes/heal/healthy-eating-guidelines/	https://www.hse.ie/eng/about/who/healthwellbeing/our-priority-programmes/heal/healthy-eating-guidelines/
Italy	Yes	Standard portion: 30 g (which corresponds to 7-8 nuts, 15-20 almonds/hazelnuts, 3 tablespoons of peanuts, pine nuts or sunflower seeds) to consume 1, 2 or 2 1/2 per week depending on the level of energy intake		Less is better for sugar, sweets and salty products	Fruits and vegetables / Fats	Nuts/seeds		General population	Guidelines for healthy Italian food habits (Linee guida per una sana alimentazione)	National Institute of Food and Nutrition Research under the patronage of Ministry of Agriculture, Food and Forestry Policies (Consiglio per la ricerca in agricoltura e l’analisi dell’economia agraria)	Yes	2018	Linee guida per una sana alimentazione, Revisione 2018. (2019, November). Centro di ricerca alimenti e nutrizione. https://www.crea.gov.it/documents/59764/0/LINEE-GUIDA+DEFINITIVO+%281%29.pdf/3c13ff3d-74dc-88d7-0985-4678aec18537?t=1579191262173 ISBN 9788833850375	https://www.crea.gov.it/documents/59764/0/LINEE-GUIDA+DEFINITIVO+%281%29.pdf/3c13ff3d-74dc-88d7-0985-4678aec18537?t=1579191262173
Latvia	Yes	20-30 g of nuts/seeds	Because of the fat content, it is not recommended to include nuts in the diet several times a week. Moderate amounts of nuts and seeds help provide the body with essential fatty acids	Limit salt and products containing salt. Restrict sugar and products containing sugar.	Protein sources (meat, poultry, fish, eggs, legumes)	Nuts/seeds	2 portions of protein for lunch and dinner and 1 smaller portion for a snack such as nuts and seeds Mention of vegetable oil (3 to 5 tablespoons per day) as a source of omega-3, but not nuts and seeds	Adult population	Healthy dietary guidelines for adults (Veselīga uztura ieteikumi pieaugušajiem)	Ministry of Health	Yes	2020	Veselīga uztura ieteikumi pieaugušajiem. (2020). Veselības ministrijas. rīkojumu Nr.113. https://www.vm.gov.lv/lv/media/3017/download	https://www.vm.gov.lv/lv/media/3017/download
Lithuania	Yes				Protein sources (meat, poultry, fish, eggs, legumes)	No data		No data	Healthy eating recommendations (SVEIKOS MITYBOS REKOMENDACIJOS)	Centre for Health training and disease prevention / Faculty of medicine, Vilnius University / Kaunas Medical University	No	2010	SVEIKOS MITYBOS REKOMENDACIJOS (Metodinės rekomendacijos). (2010). SVEIKATOS MOKYMO IR LIGŲ PREVENCIJOS CENTRAS. Vilnius, 2010. http://www.smlpc.lt/media/file/Skyriu_info/Metodine_medziaga/Sveikos_mitybos_rekomendacijos_2010.pdf ISBN 9955-9476-4-0	http://www.smlpc.lt/media/file/Skyriu_info/Metodine_medziaga/Sveikos_mitybos_rekomendacijos_2010.pdf
Luxembourg	Yes		Nuts are important as part of a balanced diet Give preference to vegetable fats over animals fats Nuts rich in plant unsaturated fatty acids	Consume snacks that are high in calories, sugar, salt and fat only from time to time and in small quantities	Fats	Nuts only		General population	Eat and Move (Manger Bouger)	Ministry of Health	Yes	2016	Manger Bouger. (2016). Ministère de la Santé - Direction de la santé, édition 2016. https://sante.public.lu/fr/publications/m/mange-bouger-fr-de/manger-bouger-fr.pdf ISBN 978-99959-41-18-5	https://sante.public.lu/fr/publications/m/mange-bouger-fr-de/manger-bouger-fr.pdf
Malta	Yes	80-90 g of nuts per week (which corresponds to 20 g 4 to 5 times a week) 60-70 g of seeds per week (which corresponds to 15 g 4 to 5 times a week)	Nuts are a healthy snack, source of "good" fats, proteins, vitamins, minerals and fibre Choose raw or roasted unsalted nuts and seeds instead of fried salted versions Consume in moderate quantities with other protein-rich foods Include foods rich in omega-3 fats such as fish, nuts and flaxseeds or their oils	Limit the consumption of foods high in saturated/trans fats, sugar and salt (crisps and other salty savoury snacks, sweet biscuits, nougat)	Protein sources (meat, poultry, fish, eggs, legumes)	Nuts/seeds		Adult population (19-65 years)	Dietary guidelines for Maltese adults (The Healthy Plate)	Ministry for Health / Health Promotion and Disease Prevention Directorate	Yes	2015	Dietary guidelines for Maltese adults. (2015). Ministry for Health and Health Promotion and Disease Prevention Directorate.	https://deputyprimeminister.gov.mt//en/health-promotion/documents/library/publications/healthy%20plate%20en.pdf
Netherlands	Yes	At least 15 g of unsalted nuts per day	Choose unsalted nuts Eating nuts helps to reduce the risk of cardiovascular disease	Limit salt intake to 6 grams daily (by avoiding savoury snacks, ready meals, etc.)	Protein sources (meat, poultry, fish, eggs, legumes)	Nuts only		General population	Dutch Dietary Guidelines	Health Council of the Netherlands	Yes	2015	Health Council of the Netherlands. Dutch dietary guidelines 2015. The Hague: Health Council of the Netherlands, 2015; publication no. 2015/24E. ISBN: 978-94-6281-104-1	https://www.healthcouncil.nl/binaries/healthcouncil/documents/advisory-reports/2015/11/04/dutch-dietary-guidelines-2015/advisory-report-dutch-dietary-guidelines-2015.pdf
Norway	No	A handful of unsalted nuts per day		Choose foods with limited amounts of saturated fat, sugar and salt	Fruits	Nuts only	Recommendation about nuts included in the "Eat at least five portions of vegetables, fruit and berries every day"	General population	The Norwegian Dietary Guidelines	Norwegian Directorate of Health	Yes	2014	The Norwegian Directorate of Health's dietary advice - Brochure and poster [online document]. (last professionally updated 2015, 14 October). Norwegian Directorate of Health. Oslo. https://www.helsedirektoratet.no/brosjyrer/helsedirektoratets-kostrad-brosjyre-og-plakat/Helsedirektoratets%20kostr%C3%A5d%20-%20engelsk.pdf/_/attachment/inline/80f68126-68af-4cec-b2aa-d04069d02471:dcb8efdbe6b6129470ec…	https://www.helsedirektoratet.no/brosjyrer/helsedirektoratets-kostrad-brosjyre-og-plakat/Helsedirektoratets%20kostr%C3%A5d%20-%20engelsk.pdf/_/attachment/inline/80f68126-68af-4cec-b2aa-d04069d02471:dcb8efdbe6b6129470ec4969f6639be21a8afd82/Helsedirektoratets%20kostr%C3%A5d%20-%20engelsk.pdf
Poland	Yes		Replace sweet snacks with fruits, nuts or seeds Oilseeds have beneficial health effects (including a reduction in cardiovascular risk) on health even when consumed in small quantities.	Cereal products should be your principal source of calories. Moderate your intake of sugar and sweets. Limit salt intake.	No specified food group	Nuts/seeds		Adult population	Pyramid of healthy nutrition and physical activity (Piramida Zdrowego Żywienia i Aktywności Ficzycznej)	National Food and Nutrition Institute	No*	2016	Piramida Zdrowego Żywienia i Aktywności Ficzycznej. (2016). Instytut Żywności i Żywienia. http://www.izz.waw.pl/attachments/article/7/Piramida%20Zdrowego%20%C5%BBywienia%20i%20Aktywno%C5%9Bci%20Fizycznej%20Broszura.pdf	http://www.izz.waw.pl/attachments/article/7/Piramida%20Zdrowego%20%C5%BBywienia%20i%20Aktywno%C5%9Bci%20Fizycznej%20Broszura.pdf						*collaboration with the Ministry of Health
Portugal	Yes			Moderate consumption of foods and food products high in salt such as cold meats, canned foods, crisps and salty snacks.	No specified food group	No data	Oilseeds have an important place in the Mediterranean diet	General population	New Food wheel guide (A nova roda dos alimentos)	Directorate-General for Health (Programa Nacional para a Promoção da Alimentação Saudável da Direção-Geral da Saúde)	Yes	2020	A nova roda dos alimentos. (2020). Programa Nacional para a Promoção da Alimentação Saudável da Direção-Geral da Saúde. https://alimentacaosaudavel.dgs.pt/activeapp2020/wp-content/uploads/2020/01/a-ax433o.pdf	https://alimentacaosaudavel.dgs.pt/activeapp2020/wp-content/uploads/2020/01/a-ax433o.pdf
Romania	Yes		Nuts presented as a source of several nutrients Peanuts, nuts, avocado and olive oil are source of monounsaturated fatty acids	Consume occasionally refined sugar products like chocolate and chocolate products and confectionery products (cakes, biscuits, ice cream)	No specified food group	Nuts only		General population	Dietary guidelines (GHID pentru ALIMENTAŢIA SĂNĂTOASĂ sfaturi pentru populaţie)	Romanian Nutrition Society (Nutriţie din România)	No	2006	GHID pentru ALIMENTAŢIA SĂNĂTOASĂ sfaturi pentru populaţie. (2006). Nutriţie din România. https://www.spitalsmeeni.ro/docs/ghiduri/ghid_alimentatie_populatie.pdf	https://www.spitalsmeeni.ro/docs/ghiduri/ghid_alimentatie_populatie.pdf
Slovakia	Yes	A handful of nuts per day	Choose natural seeds and unsalted mixed nuts	Reduce intake of salt to less than 5 g of salt per day Avoid consuming a lot of foods or drinks with added sugar	Protein sources (meat, poultry, fish, eggs, legumes)	Nuts/seeds		No data	Ten rules of a healthy plate	Public Health Authority of the Slovak Republic	Yes	2016	Create your healthy plate. (2016). Public Health Authority of the Slovak Republic. https://www.uvzsr.sk/en/docs/info/Letak_Zdravy_tanier_EN.pdf	https://www.uvzsr.sk/en/docs/info/Letak_Zdravy_tanier_EN.pdf
Slovenia	Yes		Due to their presence within the "Fats" food group, nuts and seeds should be consumed in small quantities	Control fat intake and replace most saturated fats with unsaturated fats. Limit salt intake and limit processed and preserved foods.	Fats	Nuts/seeds		General population from 2 years old	Food guide pyramid (Z zdravo prehrano in gibanjem do zdravja)	National Institute of Public Health	Yes	2015	Z ZDRAVO PREHRANO IN GIBANJEM DO ZDRAVJA. (2015). Nacionalni inštitut za javno zdravje. Ljubljana. http://cindi-slovenija.net/images/stories/cindi/trgovina/nijz_prehrana_gibanje-plakat-a3.pdf	http://cindi-slovenija.net/images/stories/cindi/trgovina/nijz_prehrana_gibanje-plakat-a3.pdf
Spain	Yes		Nuts to be eaten several times a week Source of fibre, plant proteins and unsaturated fats that are beneficial to health in moderate quantities. Omega-3 in nuts are beneficial for cardiovascular health	Reduce the consumption of salty snacks	Protein sources (meat, poultry, fish, eggs, legumes)	Nuts only		General population	Come sano y muévete: 12 decisiones saludables	Ministry of Health, Consumption and Social Welfare (Ministerio de sanidad, servicios sociales e igualidad) and Spanish Agency for Consumer Affairs, Food Safety and Nutrition (Agencia española de seguridad alimentaria y nutrición)	Yes	2008	Come sano y muévete: 12 decisiones saludables. (2008). Calañas et al., Agencia española de seguridad alimentaria y nutrición. Madrid. https://www.aesan.gob.es/AECOSAN/docs/documentos/nutricion/educanaos/come_sano_muevete.pdf	https://www.aesan.gob.es/AECOSAN/docs/documentos/nutricion/educanaos/come_sano_muevete.pdf
Sweden	Yes		Include more nuts and seeds in diet Favour unsalted nuts and seeds Nuts and seeds are source of "good" fat Naturally fibre-rich foods such as vegetables, fruit, wholegrain products, nuts and seeds will help maintainaing your weight	Hold back on the sweets, pastries, ice creams and other products containing lots of sugar. Choose food with less salt.	Fats	Nuts/seeds		General population	The Swedish dietary guidelines - Find your way to eat greener, not too much and be active	Swedish National Food Agency	Yes	2015	The Swedish dietary guidelines - Find your way to eat greener, not too much and be active. (2015, April). Livsmedelsverket. https://www.livsmedelsverket.se/globalassets/publikationsdatabas/andra-sprak/kostraden/kostrad-eng.pdf ISBN: 978 91 7714 242 3	https://www.livsmedelsverket.se/globalassets/publikationsdatabas/andra-sprak/kostraden/kostrad-eng.pdf
Switzerland	No	1 portion (20-30 g) per day of unsalted nuts or seeds - 2-3 tablespoons of linseeds - 15-20 almonds - 4-6 tablespoons of grounded nuts - 2-3 tablespoons of plain nut butter	Nuts and seeds are rich in fibre, protein, minerals, vitamins and secondary plant substances	Consume sweets, sugary drinks, soft drinks, drinks and salty snacks in moderation (biscuits, ice cream, sweet breakfast cereals and cereal bars)	Fats	Nuts/seeds		Adult population	Swiss Food Pyramid (Pyramide alimentaire suisse)	Swiss Society of Nutrition (Société Suisse de Nutrition)	No	2020	Pyramide alimentaire suisse. Recommandations alimentaires alliant plaisir et équilibre. (2011). Société Suisse de Nutrition SSN. https://www.sge-ssn.ch/media/sge_pyramid_long_F_2020-1.pdf	https://www.sge-ssn.ch/media/sge_pyramid_long_F_2020-1.pdf
United Kingdom	Yes		Nuts are part the protein sources group along (if quantitative recommendations are specified for meat or fish, no precision is provided as regards nut consumption)	Eat less often and in small amounts sweet, fatty and salty products (crisps, chocolate, biscuits, ice creams)	Protein sources (meat, poultry, fish, eggs, legumes)	Nuts only	Unsaturated fatty acids presented as better for health (vegetable oils)	General population from 2 years old	EatWell Guide	Public Health England	Yes	2016	The Eatwell Guide. (2016). Public Health England. https://assets.publishing.service.gov.uk/government/uploads/system/uploads/attachment_data/file/742750/Eatwell_Guide_booklet_2018v4.pdf	https://assets.publishing.service.gov.uk/government/uploads/system/uploads/attachment_data/file/742750/Eatwell_Guide_booklet_2018v4.pdf
