# Supplementary material for: A Slight Adjustment of the Nutri-Score Nutrient Profiling System Could Help to Better Reflect the European Dietary Guidelines Regarding Nuts
Source: Nutrients. 2022 Jun 27;14(13):2668. doi: 10.3390/nu14132668 (PMC9268614; doi:10.3390/nu14132668)
Supplement: Supplementary file 1 [file nutrients-14-02668-s001.zip › Supplemental Table S2.xlsx]

## Sheet: Nuts guidelines UK associations
Organisation	What they say about nuts	Serving size
British Dietetic Association	Nuts recommended as healthy snacks and good for heart health, fibre and sustainability	5-6 Brazil nuts daily suggested to get enough selenium
British Nutrition Foundation	Nuts recommended for a healthy balanced diet and as snack to replace sweet treats	20g or 30g
British Heart Foundation	Nuts listed under sources of unsaturated fats e.g. almonds and unsalted cashews (monounsaturated) and walnuts (polyunsaturated). Diet advice to ‘add protein like nuts… to help you feel full’	Healthy eating portion guide ‘one handful of unsalted nuts’ or 30g
Diabetes UK	Nuts included in a healthy balanced diet for diabetes e.g. try a small handful of raw nuts (and seeds) as a snack, choose healthier snacks like unsalted nuts, include healthier fats like those found in unsalted nuts	No details of portion size or frequency
NHS Eatwell Guide and Change 4 life	Nuts listed with optimal protein foods and advice given to replace foods high in saturated fat with unsaturated fats such as nuts. Also recommended as a source of fibre. Nuts and seeds mentioned as a healthier snack in limited servings.	No quantified portion or frequency
HEART UK	Included in the Healthy Eating Guide under proteins. Nuts listed as a cholesterol-lowering food as it’s ‘packed full of heart-healthy nutrients’. Recommended as a snack or in recipes	28-30g daily, or 30-35g as a snack within a Mediterranean diet
