# Supplementary material for: A Slight Adjustment of the Nutri-Score Nutrient Profiling System Could Help to Better Reflect the European Dietary Guidelines Regarding Nuts
Source: Nutrients. 2022 Jun 27;14(13):2668. doi: 10.3390/nu14132668 (PMC9268614; doi:10.3390/nu14132668)
Supplement: Supplementary file 1 [file nutrients-14-02668-s001.zip › Supplemental Table S3.xlsm]

## Sheet: Database
Database	ID Product	Designation	Food category	% nuts	Category for Nutri-Score calculation	Energy (KJ/100g)	Total Energy - Energy from nuts (KJ/100g) Energy_S3	SFA (g/100g)	Total SFA - SFA from nuts (g/100g) SFA_S2	SFA/Fats (%)	Sugars (g/100g)	Salt (g/100g)	Sodium (mg/100g)	Protein (g/100g)	Fibre (g/100g)	%FVPNO	%FVPNO_S1	Initial ScN	Initial Nutri-Score letter	ScN_S1	S1 Nutri-Score letter	ScN_S2	S2_Nutri-Score letter	ScN_S3	S3 Nutri-Score letter	ScN_S4	S4_Nutri-Score letter
Main	1	Sweet & Salty Nut dark chocolate & nut mix	Cereal bars	21	Solid food	1930	1400	9.3	7.7	39.0756	21.9	0.97	388	9.9	13	21	35	17	D	17	D	15	D	16	D	13	D
Main	2	Bar 5 cereals and hazelnuts	Cereal bars	14.9	Solid food	1906	1526	6	5.3	28.5714	19	0.63	252	6.7	3.4	14.9	26	13	D	13	D	13	D	12	D	12	D
Main	3	Protein Salted Caramel Nut	Cereal bars	47	Solid food	2081	895	7.7	4.1	25	13.5	1.08	432	25.8	12.9	47	64	13	D	12	D	10	C	9	C	9	C
Main	4	Protein Peanut & Chocolate	Cereal bars	41	Solid food	2058	1018	8.8	5.4	29.3333	15.5	0.97	388	25.5	13.5	41	58	15	D	15	D	12	D	12	D	11	D
Main	5	Crunchy Peanut butter bar	Cereal bars	10	Solid food	2035	1781	2.8	2	13.0233	25.2	0.93	372	10.2	6.5	10	18	12	D	12	D	11	D	11	D	11	D
Main	6	Peanut Butter Biscuit	Cereal bars	14	Solid food	2148	1793	6	4.8	21.7391	21.4	1.13	452	11.6	6.3	14	25	15	D	15	D	14	D	14	D	13	D
Main	7	Cocoa & Hazelnut Butter Biscuit	Cereal bars	8	Solid food	2103	1899	6.9	6.5	26.2357	25.8	0.6	240	7.6	6.1	8	15	14	D	14	D	14	D	13	D	11	D
Main	8	Peanut Delight	Cereal bars	46	Solid food	1778	611	3.9	0	18.1395	38.8	0.5	200	13.6	5	99	99	3	C	3	C	0	B	-1	A	2	B
Main	9	Cereal Bar Cranberries & dark chocolate	Cereal bars	56	Solid food	2171	771	5.3	1.9	15.5425	13.8	0.14	56	20.3	16.5	59	73	8	C	7	C	-1	A	-1	A	5	C
Main	10	Peanut Cereal Bar	Cereal bars	28	Solid food	1876	1166	3.2	0.9	16.8421	27	0.54	216	11	5.3	28	44	10	C	9	C	7	C	8	C	9	C
Main	11	Cereal bar Brazil nuts & raisins	Cereal bars	39	Solid food	1874	859	2.5	0	11.3636	30	0.02	8	13.2	4.6	74	80	7	C	7	C	5	C	-1	A	6	C
Main	12	Caramel almond & Sea salt	Cereal bars	67	Solid food	2182	528	8	5.3	20.5128	14	0.7	280	16	18	67	80	12	D	12	D	10	C	7	C	7	C
Main	13	Crousty Milk chocolate hazelnuts	Cereal bars	6	Solid food	1894	1741	7.6	7.3	44.7059	31	0.49	196	6.3	2.3	6	11	18	D	18	D	18	D	18	D	17	D
Main	14	Almonds and pumpkin seeds	Cereal bars	18.5	Solid food	1832	1375	2	1.2	11.1111	17	0.4	160	11	7.5	18.5	31	0	B	0	B	0	B	-1	A	0	B
Main	15	Cereal bar Extra Roasted almonds & milk chocolate	Cereal bars	41	Solid food	2175	1144	10	7.1	30.303	25	0.35	140	12	6.6	41	58	15	D	15	D	13	D	12	D	10	C
Main	16	Cereals with dark chocolate and dried fruits	Cereal bars	41.8	Solid food	2241	1189	10.3	7.5	29.2614	26.8	0.03	12	13.9	6.5	41.8	59	15	D	15	D	12	D	12	D	9	C
Main	17	Crunchy Muesli 3 nuts	Breakfast cereals	9.9	Solid food	1847	1596	2.1	1.6	12.3529	14	0.02	8	11	9.9	9.9	18	0	B	0	B	-1	A	-1	A	-1	A
Main	18	Granola super nutty	Breakfast cereals	16	Solid food	1970	1548	3.7	2.3	17.9612	15.2	0.03	12	11.5	6.5	16	28	6	C	6	C	0	B	0	B	0	B
Main	19	Organic Muesli Nuts & Seeds	Breakfast cereals	7.5	Solid food	1788	1597	2.3	1.9	13.6905	6.3	0.03	12	13.6	8.7	7.5	14	-2	A	-2	A	-3	A	-3	A	-3	A
Main	20	Almond Cereals	Breakfast cereals	9.2	Solid food	1652	1425	1.4	1	19.1781	19.9	0.91	364	10.3	9	9.2	17	8	C	8	C	7	C	8	C	9	C
Main	21	Cereals Honey & Almonds	Breakfast cereals	15	Solid food	1828	1458	1.7	1.1	11.3333	17	0.21	84	11.4	8.6	15	26	-1	A	-1	A	-1	A	-2	A	-1	A
Main	22	Super Goodness granola Hazelnuts & Pecans	Breakfast cereals	7	Solid food	1749	1552	1.3	0.9	11.8182	9.3	0.1	40	9.6	8	7	13	-2	A	-2	A	-3	A	-3	A	-2	A
Main	23	Granola dark chocolate & almondes	Breakfast cereals	5	Solid food	2001	1878	5.2	5	22.6087	10.1	0.084	33.6	13.9	9.9	9	13	7	C	7	C	6	C	7	C	0	B
Main	24	Almond cake ("Financier")	Cakes and pastries	15	Solid food	1803	1433	11	10.4	50	38	0.55	220	8.1	2.3	15	26	23	E	23	E	23	E	22	E	20	E
Main	25	Hazelnut cake ("Creusois")	Cakes and pastries	11.2	Solid food	1756	1471	12	11.5	52.1739	36	0.5	200	6.3	1.9	11.2	20	23	E	23	E	23	E	22	E	21	E
Main	26	Cookies chocolate chunks & almonds	Sweet biscuits	13.9	Solid food	2152	1809	13	12.4	44.8276	33	1.23	492	6.8	4.2	13.9	24	24	E	24	E	24	E	23	E	20	E
Main	27	Cookies chocolate & hazelnuts	Sweet biscuits	7.1	Solid food	2094	1913	12	11.7	42.8571	33	0.99	396	6.5	3.5	7.1	13	24	E	24	E	24	E	23	E	20	E
Main	28	Biscuit Chocolate & Almonds	Sweet biscuits	6.6	Solid food	1950	1787	3.1	2.8	16.3158	18	0.76	304	10	5	6.6	12	9	C	9	C	8	C	9	C	8	C
Main	29	Cocoa and hazelnut spread	Chocolate and chocolate-based products	13	Solid food	2252	1921	10.6	10	34.3042	56.3	0.107	42.8	6.3	3.23	13	23	23	E	23	E	22	E	22	E	18	D
Main	30	Milk chocolate with hazelnuts	Chocolate and chocolate-based products	20	Solid food	2316	1806	15	14.1	41.6667	47	0.3	120	8.1	3.3	20	33	24	E	24	E	24	E	23	E	20	E
Main	31	Chocolate Hazelnut Rocher	Chocolate and chocolate-based products	28.5	Solid food	2506	1780	14.1	12.8	33.0211	39.9	0.153	61.2	8.2	3.88	28.5	44	21	E	20	E	21	E	19	E	15	D
Main	32	Chocolate peanut butter	Chocolate and chocolate-based products	80	Solid food	2446	417	10.8	4.1	23.4783	12.1	0.02	8	22.7	9.5	80	89	12	D	4	C	6	C	6	C	5	C
Main	33	Dark chocolate with almonds	Chocolate and chocolate-based products	7.8	Solid food	2288	2095	17	16.7	48.5714	39	0.01	4	8.8	8.5	7.8	14	19	E	19	E	19	E	19	E	16	D
Main	34	Chocolate coated-peanut	Chocolate and chocolate-based products	24	Solid food	2157	1548	11	9	42.3077	53	0.1	40	10	5.9	24	39	21	E	21	E	19	E	19	E	17	D
Main	35	Calissons Aix	Non-chocolate confectionery	29	Solid food	1864	1148	1.7	0	10	47	0.03	12	8	3.5	29	45	13	D	12	D	12	D	11	D	13	D
Main	36	Nougat from Montélimar soft	Non-chocolate confectionery	30	Solid food	1876	1135	1.3	0	8.125	59	0.04	16	8.2	0.7	30	46	16	D	15	D	15	D	14	D	15	D
Main	37	Pot Peanut Butter crunch	Ice cream	18	Solid food	1427	971	10.5	9	43.0328	15.3	0.33	132	8.4	1.7	18	31	17	D	17	D	15	D	15	D	13	D
Main	38	Macadamia Nut brittle	Ice cream	10	Solid food	1147	837	10.6	9.4	61.2717	24.2	0.16	64	4	0.1	10	18	18	D	18	D	17	D	17	D	17	D
Main	39	Banana ice cream with chocolate chunks and nuts	Ice cream	5	Solid food	1051	905	8.7	8.4	58	24	0.12	48	3.7	0.46	9.5	14.5	16	D	16	D	16	D	15	D	17	D
Main	40	Ice-cream stick covered with almond chocolate milk	Ice cream	6	Solid food	1436	1288	13	12.8	59.0909	29	0.19	76	5	1.2	6	11	19	E	19	E	19	E	18	D	18	D
Main	41	Salted puffed maize and peanut snack	Crackers	30	Solid food	2041	1280	3.2	0.7	13.2231	1.4	1.7	680	12.7	3.99	30	46	12	D	11	D	9	C	9	C	10	C
Main	42	Salted biscuit-coated peanut	Crackers	38	Solid food	2273	1309	5.2	2	15.2941	7.2	2.1	840	13	2.3	38	55	19	E	18	D	15	D	16	D	15	D
Main	43	Dessert végétal à l'amande	Plant-based alternative dairy	14.5	Solid food	544	186	0.6	0	7.69231	6.1	0.1	40	3.7	1.7	14.5	25	-1	A	-1	A	-1	A	-2	A	-1	A
Main	44	Fermentino (Plant-based "cheese" with cashews and paprika)	Plant-based alternative dairy	69	Solid food	1719	0	6.1	0	19.0625	2	1.5	600	15	3.1	69	82	12	D	4	C	6	C	7	C	8	C
Main	45	Peanut	Plain nuts	100	Solid food	2536	0	8.4	0	17.1079	5.9	0.022	8.8	26.1	8.6	100	100	1	B	1	B	-7	A	-6	A	-5	A
Main	46	Walnut	Plain nuts	100	Solid food	2912	0	6.45	0	9.58395	3	0.065	2.6	15.7	6.7	100	100	-1	A	-1	A	-7	A	-9	A	-6	A
Main	47	Pecan nut	Plain nuts	100	Solid food	3012	0	6.62	0	9.11846	3.64	0.0025	1	11.3	8.33	100	100	-1	A	-1	A	-7	A	-9	A	-7	A
Main	48	Brazil nut	Plain nuts	100	Solid food	2874	0	16	0	24.2057	2.33	0.0075	3	16.9	6.4	100	100	3	C	3	C	-7	A	-5	A	-4	A
Main	49	Macadamia nut	Plain nuts	100	Solid food	3096	0	11.8	0	15.5673	4.24	0.013	5.2	9.33	8.6	100	100	4	C	4	C	-6	A	-5	A	-4	A
Main	50	Cashew nut	Plain nuts	100	Solid food	2610	0	8.87	0	18.102	6.63	0.02	8	20.5	5.7	100	100	1	B	1	B	-7	A	-6	A	-5	A
Main	51	Hazelnut	Plain nuts	100	Solid food	2548	0	4.75	0	8.34798	4.9	0.0065	2.6	17	11.6	100	100	-3	A	-3	A	-7	A	-10	A	-7	A
Main	52	Almond	Plain nuts	100	Solid food	2469	0	4.11	0	8.0117	4.2	0.0065	2.6	22.6	12.5	100	100	-4	A	-4	A	-8	A	-11	A	-8	A
Main	53	Pistachio	Plain nuts	100	Solid food	2460	0	5.52	0	11.6456	7.74	0.015	6	21.7	10.1	100	100	-2	A	-2	A	-7	A	-9	A	-6	A
Main	54	Roasted salted peanut	Salted nuts	94.6	Solid food	2541	142	5.8	0	10.7407	4.5	0.8	320	26	8.8	94.6	100	0	B	0	B	-5	A	-7	A	-4	A
Main	55	Salted pecan nut	Salted nuts	96.2	Solid food	3042	144	7	0.6	9.72222	4.9	0.8	320	8.9	2.9	96.2	100	6	C	6	C	0	B	-3	A	1	B
Main	56	Roasted salted macadamia nut	Salted nuts	96	Solid food	3096	124	11	0	14.8649	5.5	1	400	8.2	3.2	96	100	11	D	11	D	1	B	2	B	2	B
Main	57	Roasted salted cashew nut	Salted nuts	98.3	Solid food	2508	0	8.4	0	17.8344	6.7	1.4	560	21	4.5	98.3	100	8	C	8	C	0	B	1	B	2	B
Main	58	Roasted salted hazelnut	Salted nuts	96	Solid food	2894	448	6.6	2	10	4.9	1	400	13	11.1	96	100	4	C	4	C	-1	A	-3	A	-1	A
Main	59	Roasted salted almond	Salted nuts	95	Solid food	2600	254	3.8	0	7.46562	3.8	0.38	152	27.6	10.3	95	100	-4	A	-4	A	-7	A	-11	A	-7	A
Main	60	Roasted salted pistachio	Salted nuts	98.5	Solid food	2444	0	5.6	0	12.1739	7.8	1.3	520	21.4	9.95	98.5	100	3	C	3	C	-2	A	-4	A	-1	A
Main	61	Peanut butter (100%)	Spreads	100	Solid food	2534	0	9	0	18.75	5.7	0.03	12	26	26	100	100	1	B	1	B	-7	A	-6	A	-5	A
Main	62	Whole almond butter/paste	Spreads	100	Solid food	2620	0	4.6	0	8.51852	2	0.01	4	25	8.6	100	100	-4	A	-4	A	-8	A	-11	A	-8	A
Main	63	Roasted caramelised almonds	Coated nuts	65	Solid food	2424	819	3.5	0	9.21053	41	0.01	4	15	8.1	65	79	12	D	12	D	9	C	7	C	9	C
Main	64	Roasted peanuts with sesame seeds	Coated nuts	60	Solid food	2321	799	6.9	1.9	19.1667	37	0.02	8	18	5.9	60	75	14	D	13	D	9	C	10	C	10	C
Main	65	Wasabi Peanut	Coated nuts	61	Solid food	1946	399	5.3	0.2	18.9286	14	0.65	260	14	3.3	61	76	10	C	10	C	0	B	6	C	7	C
Main	66	Mix roasted nuts	Nut mix	100	Solid food	2657	0	6.5	0	11.6071	4.5	0.02	8	22	8.4	100	100	-2	A	-2	A	-8	A	-9	A	-7	A
Main	67	Mix 4 nuts	Nut mix	100	Solid food	2751	0	9.4	0	15.6667	3.2	0.01	4	18	7.2	100	100	2	B	2	B	-7	A	-6	A	-5	A
Main	68	Cream cheese with walnuts and almond bites	Cheese and related products	5	Cheese	1536	1399	23	22.7	62.1622	1.8	1	400	8	1	5	10	13	D	13	D	13	D	13	D	13	D
Supplemental	201	Cooked ham, derinded, defatted	Cooked ham	0	Solid food	501	501	1.24	1.2	33.8798	0.82	1.82	728	20.3	0.32	0	0	5	C	5	C	5	C	5	C	14	D
Supplemental	202	Yoghurt or plain dairy speciality	Fresh dairy products	0	Solid food	238	238	1.53	1.5	66.5217	4.67	0.11	44	3.8	0.86	0	0	0	B	0	B	0	B	0	B	11	D
Supplemental	203	Avocado	Vegetables	0	Solid food	843	843	4.51	4.5	21.8932	0.4	0.015	6	1.56	3.6	100	100	-2	A	-2	A	-2	A	-2	A	-3	A
Supplemental	204	Salmon, steamed	Cooked fish	0	Solid food	816	816	2.39	2.4	20.7826	0	0.13	52	23	0	0	0	-1	A	-1	A	-1	A	-1	A	-1	A
Supplemental	205	Bread	Bread and other products	0	Solid food	1170	1170	0.37	0.4	22.9814	2.74	1.28	512	9.01	3.84	0	0	-1	A	-1	A	-1	A	-1	A	7	C
Supplemental	206	Butter with 82% fat	Butter	0	Added fat	3100	3100	55.4	55.4	66.8275	0.83	0.063	25.2	0.69	0	0	0	19	E	19	E	19	E	19	E	19	E
Supplemental	207	Extra virgin olive oil	Vegetable oils and fats	0	Added fat	3700	3700	15.2	15.2	15.2152	0	0.0065	2.6	0.25	0	100	100	6	C	6	C	6	C	6	C	6	C
Supplemental	208	Emmental	Cheese	0	Cheese	1550	1550	19.7	19.7	68.4028	0	0.61	244	27.3	0	0	0	11	D	11	D	11	D	11	D	11	D
Supplemental	209	Guacamole	Sauces	0	Solid food	415	415	1.8	1.8	35.2941	3.7	0.77	308	1.8	2.6	31	31	2	B	2	B	2	B	2	B	6	C
